# Supplementary material for: The role of anticipated emotions in self-control: linking self-control and the anticipatory ability to engage emotions associated with upcoming events
Source: Front Psychol. 2024 Jan 8;14:1152155. doi: 10.3389/fpsyg.2023.1152155 (PMC10802682; doi:10.3389/fpsyg.2023.1152155)
Supplement: Supplementary file 1 [file Data_Sheet_1.CSV]

Sex	Age	Money	RT_SC_score	EA_SC_score	Now_pleasure	Now_relief	Now_fear	Now_distress	Pos_pleasure	Pos_relief	Pos_fear	Pos_distress	Neg_pleasure	Neg_relief	Neg_fear	Neg_distress	pleasure_PosNeg	relief_PosNeg	fear_NegPos	distress_NegPos	nb_RT_conflics	nb_EA_conflicts	Brief_SC_scale	ERQ_reapraisal	ERQ_supression	Anticipation_total_score	RT_Conflict_Rating	EA_Conflict_Rating	conflict_rating_SC_RT	conflict_rating_SF_RT	conflict_rating_SC_EA	conflict_rating_SF_EA	nb_RT_conflics_strong	nb_EA_conflics_strong
0	33	30	.544117647058823	.663043478260869	4.66666666666666	3.83333333333333	6.33333333333333	5.83333333333333	8.16666666666666	7.83333333333333	1.83333333333333	1.5	1.83333333333333	1.5	6.66666666666666	6.83333333333333	6.33333333333333	6.33333333333333	4.83333333333333	5.33333333333333	67	91	37	31	13	22.8333333333333	3.01470588235294	2.44210526315789	3.081081081	2.935483871	2.380952381	2.516129032	61	45
0	23	30	.359375	.652173913043478	5.5	6.16666666666666	4.5	3.33333333333333	6	7	4.66666666666666	3.5	4	5.33333333333333	5.5	3.5	2	1.66666666666666	.833333333333333	0	63	68	37	34	22	4.49999999999999	1.765625	1.73972602739726	1.565217391	1.87804878	1.688888889	1.833333333	13	12
1	19	35	.618181818181818	.833333333333333	6.16666666666666	5.83333333333333	3.33333333333333	3.16666666666666	7	5	2.16666666666666	2.16666666666666	2.16666666666666	3.16666666666666	6.33333333333333	5	4.83333333333333	1.83333333333333	4.16666666666666	2.83333333333333	54	77	43	31	11	13.6666666666667	3.03508771929825	2.72151898734177	3.029411765	3.095238095	2.646153846	3.142857143	40	44
0	24	35	.360655737704918	.82716049382716	4.83333333333333	3.83333333333333	1.16666666666666	1.16666666666666	7.33333333333333	5	.666666666666666	.333333333333333	3.66666666666666	4.16666666666666	2	1.16666666666666	3.66666666666666	.833333333333333	1.33333333333333	.833333333333333	60	80	36	21	18	6.66666666666666	2.81967213114754	2.02439024390244	2.909090909	2.769230769	1.970149254	2.214285714	38	24
1	31	35	.447368421052631	.576923076923076	3.5	4.33333333333333	2.66666666666666	1.33333333333333	3.5	4.33333333333333	3.16666666666666	1.5	2.83333333333333	4.5	3.5	2.33333333333333	.666666666666666	-.166666666666666	.333333333333333	.833333333333333	37	51	38	27	6	1.66666666666667	2.84210526315789	2.49056603773585	2.941176471	2.761904762	2.333333333	2.681818182	28	28
1	23	35	.40625	.758064516129032	4.16666666666666	3.83333333333333	3.83333333333333	4.33333333333333	4.83333333333333	5	3.66666666666666	3.66666666666666	1	1.5	6.33333333333333	8	3.83333333333333	3.5	2.66666666666666	4.33333333333333	63	61	30	36	11	14.3333333333333	2.55384615384615	1.84848484848485	2	2.894736842	1.510638298	2.666666667	35	16
1	25	35	.266666666666666	.679245283018867	4.33333333333333	4	5.66666666666666	5.5	4.33333333333333	3.66666666666666	5	4.33333333333333	4.5	4.33333333333333	5.16666666666666	5.83333333333333	-.166666666666666	-.666666666666666	.166666666666666	1.5	44	52	40	22	19	.833333333333334	3.04444444444444	2.05555555555556	3.416666667	2.911764706	2.055555556	2.117647059	37	11
1	27	30	.482142857142857	.707317073170731	6.66666666666666	5.83333333333333	4.33333333333333	5.5	6.5	7.16666666666666	2.66666666666666	2	3.16666666666666	3	5	7	3.33333333333333	4.16666666666666	2.33333333333333	5	55	81	32	35	10	14.8333333333333	2.71428571428571	2.07228915662651	2.62962963	2.793103448	1.706896552	2.958333333	33	26
1	32	30	.55813953488372	.783132530120481	4.33333333333333	3.5	5	4.66666666666666	6	5.66666666666666	3.66666666666666	3.33333333333333	3.16666666666666	3	6.33333333333333	6.16666666666666	2.83333333333333	2.66666666666666	2.66666666666666	2.83333333333333	42	82	34	26	7	11	2.88372093023256	2.36144578313253	2.708333333	3.105263158	2.123076923	3.222222222	28	34
0	24	30	.666666666666666	.805555555555555	4.66666666666666	4.33333333333333	5	4.5	5.5	4.83333333333333	3.16666666666666	2.83333333333333	4.16666666666666	4	5.33333333333333	6.16666666666666	1.33333333333333	.833333333333333	2.16666666666666	3.33333333333333	56	71	43	23	19	7.66666666666665	2.54385964912281	1.54166666666667	2.605263158	2.421052632	1.491525424	1.785714286	26	4
0	23	30	.318181818181818	.5	5.33333333333333	5.66666666666666	5.16666666666666	4.83333333333333	5.83333333333333	6	4.66666666666666	4.33333333333333	5.33333333333333	7.16666666666666	5	4.66666666666666	.5	-1.16666666666666	.333333333333333	.333333333333333	43	9	41	30	18	5.88418203051333E-15	2.40909090909091	2	2.357142857	2.433333333	2	2	16	1
1	23	30	.410714285714285	.513157894736842	6	7.33333333333333	4.16666666666666	4.33333333333333	6.16666666666666	6.5	3.33333333333333	3.5	5	5.16666666666666	5.16666666666666	4.33333333333333	1.16666666666666	1.33333333333333	1.83333333333333	.833333333333333	55	75	33	29	22	5.16666666666665	2.76785714285714	2.23684210526316	2.608695652	2.878787879	2.317073171	2.157894737	36	28
1	24	30	.342857142857142	.735849056603773	4.16666666666666	3.33333333333333	3.33333333333333	5.83333333333333	4.33333333333333	3.16666666666666	3.66666666666666	6.5	2.5	2.5	4.83333333333333	6.66666666666666	1.83333333333333	.666666666666666	1.16666666666666	.166666666666666	34	52	40	18	17	3.83333333333332	2.37142857142857	2.09433962264151	2.583333333	2.25	2.05	2.214285714	12	5
0	26	30	.373134328358209	.661971830985915	4.5	4.5	4.83333333333333	5.5	5.66666666666666	7.33333333333333	2.5	2.5	2.83333333333333	3.33333333333333	5.66666666666666	5.66666666666666	2.83333333333333	3.99999999999999	3.16666666666666	3.16666666666666	66	70	41	33	15	13.1666666666666	3.14492753623188	2.53521126760563	3	3.23255814	2.276595745	3.041666667	47	35
0	28	30	.6	.543859649122807	5.33333333333333	6.5	4.66666666666666	3.66666666666666	7.33333333333333	8.83333333333333	2.66666666666666	.666666666666666	3	1.83333333333333	5.66666666666666	6.5	4.33333333333333	7	3	5.83333333333333	29	56	37	30	20	20.1666666666667	2.83870967741935	2.03389830508475	3.333333333	2.083333333	1.35483871	2.884615385	20	21
0	27	30	.625	.870967741935483	5.16666666666666	7	3	2.83333333333333	7.83333333333333	7.83333333333333	2.66666666666666	2.16666666666666	1.83333333333333	2.5	6.83333333333333	7.66666666666666	6	5.33333333333333	4.16666666666666	5.5	39	61	38	33	16	21	2.55102040816327	1.97101449275362	2.76	2.25	1.888888889	2.5	21	13
0	22	30	.166666666666666	.466666666666666	4.5	5.33333333333333	3.66666666666666	3.5	5	4.16666666666666	3.66666666666666	3.33333333333333	5.16666666666666	4.33333333333333	4	3.66666666666666	-.166666666666666	-.166666666666666	.333333333333333	.333333333333333	35	44	42	22	19	.333333333333334	3.125	2.52	2.833333333	3.3	2.380952381	2.625	26	21
0	23	30	.616666666666666	.8	4.83333333333333	5.16666666666666	1.5	3.83333333333333	5.83333333333333	5.83333333333333	2.33333333333333	2.66666666666666	2.66666666666666	2.83333333333333	2.83333333333333	4.83333333333333	3.16666666666666	2.99999999999999	.5	2.16666666666666	59	89	40	25	17	8.83333333333331	2.91666666666667	2.07692307692308	2.945945946	2.869565217	1.986111111	2.388888889	43	34
1	29	30	.38095238095238	.704545454545454	5.83333333333333	6.16666666666666	3.5	3.33333333333333	7.83333333333333	7.66666666666666	2	1	4.5	4.16666666666666	4.16666666666666	5.16666666666666	3.33333333333333	3.5	2.16666666666666	4.16666666666666	20	43	41	28	19	13.1666666666667	2.71428571428571	1.97727272727273	2.875	2.615384615	1.935483871	2.076923077	13	8
1	25	30	.381578947368421	.637681159420289	6	5.33333333333333	4.66666666666666	5.16666666666666	6.66666666666666	3.83333333333333	2.5	3	3.16666666666666	2.5	4	6.16666666666666	3.5	1.33333333333333	1.5	3.16666666666666	75	68	38	33	9	9.49999999999999	3.1038961038961	2.36231884057971	3.448275862	2.854166667	2.159090909	2.72	56	26
0	31	30	.38235294117647	.414285714285714	1.16666666666666	1.5	2.5	2.66666666666666	7.33333333333333	9	2.16666666666666	.5	0	.166666666666666	2.83333333333333	6	7.33333333333333	8.83333333333333	.666666666666667	5.5	33	69	36	19	24	22.3333333333333	2.42105263157895	2.5	2.153846154	2.666666667	2.344827586	2.627906977	13	29
1	25	30	.352941176470588	.777777777777777	6	5.16666666666666	2.66666666666666	1.66666666666666	7.33333333333333	7.66666666666666	.666666666666666	.333333333333333	1.33333333333333	.666666666666666	2.16666666666666	2.33333333333333	6	7	1.5	2	50	80	41	29	17	16.5	2.81132075471698	2.75308641975309	3.388888889	2.484848485	2.587301587	3.333333333	31	49
0	26	30	.305084745762711	.661971830985915	6.16666666666666	4.5	5	3.66666666666666	6.33333333333333	5.5	3.5	2.16666666666666	2.5	2.33333333333333	5.5	4.16666666666666	3.83333333333333	3.16666666666666	2	2	58	70	34	31	17	11	2.40322580645161	2.44871794871795	2.888888889	2.146341463	2.276595745	2.875	24	35
1	18	30	.476190476190476	.627118644067796	5.66666666666666	5.66666666666666	3.83333333333333	6	5.66666666666666	5.5	3.83333333333333	5.5	3.66666666666666	4.16666666666666	4.83333333333333	7.16666666666666	2	1.33333333333333	.999999999999999	1.66666666666666	41	58	40	28	15	5.99999999999999	2.23255813953488	2.45901639344262	2.05	2.409090909	2.243243243	2.681818182	16	30
0	26	40	.527272727272727	.657534246575342	5.5	1.83333333333333	.833333333333333	.5	7.83333333333333	3.83333333333333	.666666666666666	.333333333333333	.333333333333333	.5	.5	1	7.5	3.33333333333333	-.166666666666666	.666666666666666	54	72	47	36	14	11.3333333333333	2.08771929824561	1.59459459459459	1.866666667	2.346153846	1.5	1.8	19	13
1	24	40	.440677966101694	.705263157894736	4.33333333333333	4.66666666666666	4	4.33333333333333	5.16666666666666	5.66666666666666	3.66666666666666	3.66666666666666	5	4.33333333333333	4.66666666666666	5.33333333333333	.166666666666666	1.33333333333333	1	1.66666666666666	58	94	38	28	6	4.16666666666666	2.89830508474576	2.24210526315789	2.807692308	2.96969697	2.029850746	2.75	36	31
0	24	40	.471698113207547	.519480519480519	6	4.66666666666666	1.66666666666666	1.83333333333333	6.66666666666666	6.16666666666666	.666666666666666	.833333333333333	3.16666666666666	3.5	1.33333333333333	3.83333333333333	3.5	2.66666666666666	.666666666666666	3	52	76	40	22	13	9.83333333333333	2.05660377358491	2.1025641025641	2.16	1.964285714	1.85	2.324324324	17	28
1	26	40	.396551724137931	.755102040816326	4	5	2.66666666666666	3.83333333333333	6.16666666666666	5.5	1.5	1.83333333333333	1.5	2.33333333333333	5.33333333333333	7.33333333333333	4.66666666666666	3.16666666666666	3.83333333333333	5.5	57	48	43	31	22	17.1666666666667	2.91379310344828	1.61224489795918	3.47826087	2.542857143	1.540540541	1.833333333	38	6
1	24	40	.228070175438596	.625	5.33333333333333	5.83333333333333	3.83333333333333	2.83333333333333	3.83333333333333	4.5	4.16666666666666	2.83333333333333	5.16666666666666	5.16666666666666	3.83333333333333	2.5	-1.33333333333333	-.666666666666667	-.333333333333333	-.333333333333333	56	15	41	20	12	-2.66666666666666	1.92982456140351	2	1.923076923	1.933333333	2.1	1.833333333	8	2
1	29	40	.348837209302325	.641791044776119	4.83333333333333	5	4.66666666666666	5	5.83333333333333	5	4.5	3.16666666666666	3.5	2	3.83333333333333	5.16666666666666	2.33333333333333	3	-.666666666666666	2	42	66	34	30	17	6.66666666666666	2.55813953488372	2.11940298507463	3.066666667	2.285714286	2.023255814	2.291666667	19	16
1	32	40	.481481481481481	.484848484848484	3.83333333333333	3.33333333333333	3.33333333333333	6.16666666666666	4.33333333333333	2.83333333333333	3.33333333333333	5.66666666666666	3.66666666666666	3.16666666666666	2.5	6.16666666666666	.666666666666666	-.333333333333333	-.833333333333333	.5	26	32	36	28	16	0	2.46428571428571	2.47222222222222	2.5625	2.428571429	2.388888889	2.555555556	12	17
1	23	40	.602941176470588	.8875	3.5	4.16666666666666	3.66666666666666	4.33333333333333	8.5	8	2.16666666666666	2.5	1.83333333333333	2.5	5.5	8	6.66666666666666	5.5	3.33333333333333	5.5	67	79	38	28	10	21	2.92647058823529	2.1625	2.536585366	3.518518519	2.097222222	2.888888889	46	26
1	31	40	.702127659574468	.75	6	5.66666666666666	4	4	9.5	9.66666666666666	.166666666666666	0	.333333333333333	1.16666666666666	9	8.83333333333333	9.16666666666666	8.5	8.83333333333333	8.83333333333333	46	39	38	38	7	35.3333333333333	1.57446808510638	1.45	1.484848485	1.785714286	1.4	1.6	1	0
